# Supplementary material for: Plasma Membrane Lipid Composition and Turnover in Human Midbrain Neurons Investigated by Time-of-Flight Mass Spectrometry
Source: Biomolecules. 2025 Nov 24;15(12):1650. doi: 10.3390/biom15121650 (PMC12730232; doi:10.3390/biom15121650)
Supplement: Supplementary file 1 [file biomolecules-15-01650-s001.zip]

Archive with 1 entries (1 files):
- biomolecules-3950177-supplementary.pdf
